# Supplementary material for: Magnetic Particles with Polymeric Shells Bearing Cholesterol Moieties Sensitize Breast Cancer Cells to Low Doses of Doxorubicin
Source: Int J Mol Sci. 2021 May 5;22(9):4898. doi: 10.3390/ijms22094898 (PMC8125246; doi:10.3390/ijms22094898)
Supplement: Supplementary file 1 [file ijms-22-04898-s001.zip]

Archive with 1 entries (1 files):
- ijms-1155983-supplementary.pdf
